# Supplementary material for: Genome-wide association screens for Achilles tendon and ACL tears and tendinopathy
Source: PLoS One. 2017 Mar 30;12(3):e0170422. doi: 10.1371/journal.pone.0170422 (PMC5373512; doi:10.1371/journal.pone.0170422)
Supplement: S5 Table — (XLSX) [file pone.0170422.s006.xlsx]

## Sheet: Supplemental Table 2A
Association results for 2855 SNPs in 90 genes for Achilles tendon injury
p values from fixed-effect meta-analysis from EUR, LAT, AFR, EAS and SAS, adjusted for genomic inflation
SNP	Effect Allele	p value	OR
rs4660148	T	5e-05	0.91
rs959537	G	0.00161	1.17
rs10519175	T	0.00183	1.72
rs4077962	A	0.00284	0.78
rs2571571	A	0.00294	1.07
rs10103111	T	0.00329	0.93
rs59259965	C	0.0039	0.61
rs59726417	G	0.00398	1.13
rs7836649	C	0.00432	1.34
rs1799907	T	0.00471	1.07
rs45614840	G	0.00495	1.24
rs2437087	T	0.00601	0.84
rs7762050	C	0.00612	1.25
rs17879308	C	0.00688	1.14
rs2072022	T	0.00729	1.18
rs3124931	T	0.00903	0.69
rs56326869	C	0.00912	1.21
rs2297738	A	0.0095	1.08
rs6664056	C	0.00969	1.4
rs727183	G	0.00972	1.07
rs12441138	A	0.0103	1.32
rs2664348	C	0.0109	0.95
rs17884816	G	0.0109	1.22
rs6577352	G	0.0122	0.67
rs35163500	C	0.0125	1.32
rs6541011	A	0.0129	0.8
rs20559	A	0.0129	1.11
rs45597732	T	0.013	0.72
rs41274830	A	0.0139	1.25
rs13027636	G	0.0139	0.82
rs62213991	C	0.014	1.2
rs57173007	T	0.0144	1.4
rs61759533	A	0.0152	1.34
rs13051496	T	0.0158	0.93
rs1990158	G	0.016	0.95
rs13045267	A	0.0164	1.51
rs1676486	A	0.0167	0.94
rs36117715	A	0.0168	1.13
rs11619356	T	0.0179	1.14
rs672528	C	0.0181	0.79
rs514921	G	0.0184	1.06
rs970901	C	0.0197	0.95
rs28372949	C	0.0201	0.83
rs1437798	T	0.0205	1.14
rs13385786	G	0.0206	1.12
rs62415668	A	0.0213	0.87
rs16950866	G	0.0216	0.78
rs7803646	C	0.0217	1.36
rs1154230	T	0.0218	1.07
rs2176267	C	0.0223	0.82
rs2241962	T	0.0225	0.91
rs6937209	T	0.0225	1.29
rs60651659	A	0.0228	1.11
rs4416137	T	0.0229	1.25
rs17615714	G	0.023	1.23
rs4775768	G	0.023	0.92
rs4897291	C	0.0233	0.89
rs17056894	C	0.0235	0.89
rs2236891	G	0.0239	1.07
rs12193446	G	0.0239	0.92
rs2427282	T	0.0246	0.74
rs13429563	C	0.0261	1.33
rs13407339	T	0.0263	1.18
rs13204236	A	0.0263	0.85
rs1415356	G	0.0263	0.7
rs3804759	A	0.0264	1.06
rs9559770	G	0.0268	1.07
rs4717127	A	0.0273	0.87
rs55961266	G	0.0279	1.26
rs12454479	A	0.0284	1.1
rs55711929	T	0.0285	0.89
rs62525945	T	0.0304	1.27
rs59850864	G	0.0305	1.06
rs41317094	C	0.0305	1.11
rs6492261	G	0.0307	0.92
rs12465759	G	0.0313	1.07
rs1050948	A	0.0314	1.07
rs4904	T	0.0318	1.14
rs12818138	A	0.0321	1.14
rs12156130	C	0.0324	1.13
rs6923141	T	0.0326	1.24
rs62215508	A	0.0328	1.18
rs10858266	T	0.0333	0.9
rs11103476	A	0.0339	0.82
rs16932160	A	0.0341	0.95
rs11622371	C	0.0356	1.07
rs4835948	T	0.0359	0.87
rs13178671	G	0.0363	1.07
rs7986000	A	0.0363	1.15
rs10114036	G	0.0363	0.58
rs62495701	C	0.0372	0.7
rs34305852	C	0.0372	1.08
rs10127604	C	0.0373	0.89
rs55776770	A	0.0377	0.88
rs11891247	A	0.0377	0.72
rs10793981	G	0.0378	1.11
rs2023273	T	0.038	1.24
rs10418810	G	0.0381	0.83
rs17187332	T	0.0385	1.26
rs17187178	T	0.0385	1.37
rs2253557	C	0.039	0.92
rs9304374	T	0.039	1.06
rs57308771	A	0.0392	1.51
rs633691	A	0.0401	1.05
rs12258174	C	0.0413	0.92
rs17177486	T	0.0428	1.18
rs2298239	T	0.043	1.05
rs2360168	T	0.0431	1.09
rs6714835	G	0.0437	0.88
rs41434449	T	0.044	0.92
rs16975654	A	0.0441	0.9
rs3811157	T	0.0444	0.89
rs9277929	T	0.0446	1.07
rs9948714	C	0.0446	1.06
rs3804750	T	0.0448	0.89
rs2072210	A	0.0457	1.05
rs13062598	T	0.0466	1.05
rs11103511	T	0.0474	1.12
rs16853839	C	0.0479	0.81
rs7954643	G	0.0485	0.95
rs8935	C	0.049	0.96
rs479994	C	0.0498	1.11
rs4520028	G	0.0501	0.9
rs2281974	T	0.0503	1.08
rs1006657	T	0.0505	1.14
rs62083461	A	0.0508	1.06
rs11774019	T	0.0508	1.14
rs3746992	C	0.0511	1.08
rs45596935	G	0.0511	1.25
rs6492255	T	0.0512	1.12
rs265390	T	0.0513	1.17
rs2616513	G	0.0517	0.9
rs17860962	T	0.0518	1.08
rs10183948	A	0.0521	0.94
rs1676487	G	0.0523	1.06
rs11720822	T	0.0525	0.92
rs13265739	T	0.0537	1.18
rs35974400	A	0.0538	1.07
rs495041	C	0.0538	0.87
rs58811417	T	0.054	1.06
rs7828948	T	0.0541	1.14
rs487313	A	0.0544	1.05
rs59427338	G	0.0545	1.33
rs61833495	A	0.0546	1.11
rs35055047	A	0.0549	0.78
rs35255699	T	0.055	1.12
rs12142575	A	0.055	1.04
rs11225443	T	0.0554	1.11
rs2293520	G	0.0555	0.78
rs9515168	G	0.0556	1.06
rs1676491	C	0.0556	1.07
rs55752757	G	0.0558	0.87
rs2326820	T	0.0562	1.07
rs58442437	A	0.0564	0.95
rs11963846	T	0.0571	1.1
rs6691654	G	0.0573	0.81
rs944897	A	0.0578	1.42
rs9402123	G	0.0583	1.39
rs17203010	G	0.0585	0.84
rs521534	A	0.0588	0.84
rs33609	A	0.0593	0.96
rs7826066	C	0.0596	0.95
rs3782916	A	0.0605	1.15
rs599580	C	0.0606	0.77
rs28725323	A	0.0607	0.82
rs1048253	C	0.0613	1.05
rs11164640	A	0.0614	1.07
rs61964292	C	0.0618	1.21
rs1957371	C	0.0619	0.96
rs2296302	A	0.0635	1.05
rs309582	G	0.0635	1.04
rs432925	C	0.0635	0.92
rs61528655	C	0.0637	1.28
rs3760080	G	0.0646	0.91
rs35785436	T	0.0651	1.2
rs41504346	G	0.0654	1.2
rs17665058	C	0.0654	1.2
rs8090765	T	0.0656	1.41
rs4238274	A	0.066	1.15
rs35272225	C	0.0676	0.84
rs2298237	A	0.0686	1.08
rs1976714	T	0.0694	0.96
rs487334	A	0.0695	0.91
rs2229989	T	0.0697	0.95
rs12213754	G	0.0697	0.9
rs7765865	G	0.0708	1.21
rs55997809	T	0.0708	0.78
rs7036997	C	0.0708	1.27
rs6758296	A	0.0722	0.92
rs970547	C	0.0731	0.96
rs1903787	G	0.0731	1.04
rs12018616	G	0.0738	1.13
rs587387	T	0.0748	0.92
rs6930568	A	0.0753	0.88
rs10194122	T	0.0758	1.11
rs9521660	A	0.076	0.93
rs2237690	T	0.0764	0.96
rs6598161	A	0.0773	0.95
rs9982655	T	0.0775	0.96
rs13210965	G	0.0779	1.09
rs36087310	G	0.0783	1.1
rs17018619	T	0.0785	0.83
rs28653631	T	0.0786	1.16
rs2307247	A	0.0789	1.2
rs2503994	G	0.0797	1.06
rs34923683	A	0.0797	1.14
rs7448947	G	0.0804	1.06
rs2855502	G	0.0809	0.96
rs16854041	G	0.0812	0.96
rs41317877	T	0.0813	1.18
rs2500035	T	0.0815	1.04
rs9583490	C	0.0817	1.11
rs12458632	T	0.0818	1.08
rs743641	T	0.0819	0.9
rs10112472	T	0.0821	1.05
rs11702333	A	0.0822	1.22
rs2242295	A	0.0823	0.95
rs4773157	A	0.0834	0.95
rs41269311	A	0.0844	1.2
rs13046540	C	0.0848	0.86
rs12543305	T	0.085	0.81
rs34731012	T	0.0854	1.13
rs62093349	A	0.0856	1.09
rs12192658	A	0.0857	1.06
rs7639115	C	0.0858	0.86
rs12662729	T	0.0866	1.04
rs572614	T	0.0875	1.1
rs2876041	A	0.0877	1.04
rs12563975	C	0.0881	1.06
rs11618413	C	0.0883	0.95
rs41299216	A	0.0884	0.88
rs2710873	A	0.0887	0.88
rs4406449	C	0.0887	0.95
rs11069834	T	0.0888	0.91
rs16950878	T	0.089	0.88
rs56311349	G	0.0891	1.05
rs13164259	A	0.0895	1.08
rs12584664	A	0.09	1.14
rs9492212	C	0.09	1.05
rs17348129	G	0.0905	0.95
rs59510596	T	0.0908	1.16
rs61655072	C	0.0915	1.08
rs9410000	T	0.0919	0.93
rs4652774	G	0.0924	0.89
rs45553035	C	0.0924	0.92
rs2139483	C	0.0924	1.18
rs55824748	G	0.0926	1.12
rs9409999	C	0.0927	1.06
rs4654995	T	0.0929	0.94
rs60563763	T	0.0933	1.12
rs56188789	C	0.0934	0.82
rs2166208	A	0.0936	1.06
rs13047045	T	0.0946	1.09
rs4972833	A	0.0954	1.16
rs60431532	T	0.0957	1.29
rs28907872	A	0.0957	1.09
rs1816884	C	0.0976	0.96
rs4799	T	0.098	1.04
rs17467346	A	0.0981	0.9
rs10902456	T	0.0983	1.06
rs12001485	A	0.0988	1.14
rs12346387	T	0.0988	0.92
rs45521633	T	0.0989	0.91
rs55974662	T	0.0991	1.06
rs3777925	A	0.0993	0.95
rs6723030	A	0.0998	0.9
rs56339704	G	0.1	1.11
rs17200392	A	0.101	0.86
rs17860597	G	0.102	0.88
rs9320395	G	0.102	1.05
rs61749259	A	0.102	0.82
rs7317004	G	0.102	0.91
rs55708415	A	0.102	0.95
rs11701124	T	0.102	0.96
rs33600	G	0.103	1.04
rs810554	T	0.103	1.08
rs8129252	T	0.103	1.1
rs1888222	A	0.104	1.04
rs35020694	T	0.104	1.18
rs10509560	A	0.104	0.19
rs3109678	A	0.105	1.17
rs2499958	G	0.105	0.83
rs8133886	C	0.105	0.84
rs17881703	A	0.106	0.86
rs251124	T	0.106	0.96
rs17514904	C	0.106	1.17
rs62468035	T	0.106	0.94
rs12198534	G	0.108	0.93
rs11584468	C	0.108	0.87
rs746772	G	0.108	0.92
rs12088644	T	0.108	0.87
rs41282840	T	0.109	1.08
rs3138303	A	0.109	0.83
rs8126757	G	0.109	1.09
rs3025067	A	0.109	0.94
rs240726	T	0.109	1.2
rs61729152	T	0.11	0.83
rs2276255	G	0.11	1.04
rs11771064	T	0.11	0.89
rs3817618	T	0.111	1.12
rs3828393	A	0.111	1.04
rs56030607	C	0.112	0.91
rs2346366	C	0.112	1.09
rs958521	A	0.112	0.91
rs8040336	T	0.113	0.88
rs3020919	T	0.114	0.96
rs17879549	A	0.115	1.28
rs28986481	A	0.115	0.83
rs12904033	T	0.116	0.95
rs11103466	C	0.116	1.23
rs7776116	C	0.116	1.05
rs4908276	A	0.117	1.07
rs309587	C	0.117	1.04
rs3768604	T	0.117	1.14
rs7087743	T	0.118	0.82
rs265369	A	0.118	0.91
rs2717234	C	0.119	0.96
rs41317162	G	0.119	1.19
rs9492302	T	0.12	1.06
rs61749262	G	0.12	0.84
rs2025602	A	0.12	1.04
rs9559764	A	0.121	0.83
rs28906671	T	0.122	1.11
rs7413840	A	0.122	0.94
rs2893367	G	0.122	1.07
rs58794893	T	0.123	1.22
rs750667	G	0.123	1.11
rs60398130	G	0.124	0.94
rs9492188	C	0.124	1.04
rs6595832	A	0.124	0.97
rs883325	G	0.124	0.94
rs566625	G	0.124	1.03
rs2287803	T	0.125	0.92
rs4515402	T	0.125	1.05
rs41411446	C	0.126	0.9
rs28986502	G	0.127	1.1
rs9009	A	0.128	1.04
rs28584580	G	0.128	0.88
rs12215657	T	0.128	1.04
rs55929725	C	0.128	1.05
rs2445141	C	0.128	1.22
rs17608368	T	0.129	1.13
rs59549594	A	0.129	1.13
rs17154628	A	0.129	1.21
rs12082009	T	0.13	1.2
rs34513968	C	0.13	1.16
rs2616494	C	0.131	0.97
rs13306276	A	0.132	0.22
rs2479425	C	0.132	0.77
rs6590970	T	0.132	0.89
rs9981831	C	0.132	0.86
rs28370443	G	0.132	1.13
rs10498038	G	0.133	0.93
rs28906391	C	0.133	1.04
rs17014905	T	0.133	1.17
rs7608097	C	0.133	1.04
rs7518956	G	0.133	0.84
rs55905390	C	0.134	1.04
rs6697630	G	0.134	1.06
rs3825481	C	0.134	1.08
rs4295732	T	0.135	1.19
rs11225488	C	0.135	1.04
rs4797279	G	0.136	0.86
rs55906519	A	0.136	1.04
rs10460193	C	0.137	0.87
rs45520539	A	0.137	0.89
rs1332020	T	0.137	1.03
rs17456054	C	0.137	0.95
rs7777930	T	0.138	1.06
rs9910236	T	0.138	1.04
rs4308920	A	0.138	0.85
rs28904268	T	0.138	1.18
rs55977069	T	0.14	1.04
rs3852185	G	0.141	0.78
rs16900543	A	0.141	0.8
rs11081298	T	0.142	1.04
rs57487472	C	0.142	1.08
rs617659	G	0.142	0.91
rs16951199	C	0.143	0.94
rs12308909	A	0.143	1.04
rs10851240	G	0.143	0.94
rs55963648	T	0.143	1.04
rs8090068	A	0.143	1.28
rs62464618	T	0.144	0.83
rs483018	T	0.144	1.08
rs7334306	T	0.144	0.93
rs28535103	A	0.145	0.81
rs28906970	T	0.146	1.14
rs4829436	T	0.146	1.14
rs13276675	T	0.146	0.96
rs12694363	G	0.148	0.89
rs10929232	C	0.148	0.96
rs17727238	G	0.149	1.05
rs4300731	C	0.149	0.97
rs3128620	C	0.149	0.92
rs7847271	A	0.15	0.95
rs12428089	C	0.151	0.96
rs4908273	T	0.151	0.95
rs10103136	A	0.152	1.04
rs17551710	T	0.152	1.06
rs1915012	A	0.153	1.19
rs35571684	C	0.153	0.89
rs10858270	G	0.154	1.08
rs2504016	G	0.154	1.06
rs17270966	T	0.154	1.04
rs13023606	A	0.154	0.97
rs10128007	A	0.155	0.94
rs2326758	A	0.155	1.06
rs2437096	T	0.155	1.03
rs240730	C	0.155	0.94
rs2856728	C	0.155	0.96
rs34883356	A	0.155	0.94
rs8091996	A	0.155	1.04
rs6436643	C	0.155	0.88
rs12583403	A	0.156	0.9
rs28451948	T	0.156	0.93
rs17359230	T	0.157	1.09
rs2360167	T	0.157	0.93
rs41272803	G	0.157	1.19
rs17752001	A	0.158	0.84
rs36159019	T	0.158	1.14
rs3780275	G	0.159	1.07
rs1134745	T	0.159	0.96
rs11103520	A	0.16	1.09
rs55653849	T	0.16	1.13
rs12049614	C	0.16	0.96
rs3115743	G	0.16	0.96
rs56200204	T	0.16	0.93
rs10086829	G	0.16	0.96
rs6452540	A	0.161	1.04
rs6737517	A	0.161	1.04
rs7320419	G	0.161	1.06
rs2571576	T	0.161	1.03
rs11089049	A	0.161	0.92
rs6469916	G	0.161	1.05
rs1065712	C	0.162	0.93
rs58509148	C	0.162	1.16
rs9972588	T	0.162	0.92
rs7765769	C	0.162	1.03
rs13206942	G	0.163	0.96
rs9521724	T	0.163	0.97
rs16950981	A	0.163	0.84
rs28907629	C	0.163	0.93
rs17198849	G	0.164	1.09
rs7592905	G	0.164	0.92
rs17443438	G	0.165	1.16
rs56129340	T	0.166	1.26
rs36019109	T	0.166	1.11
rs62362556	G	0.167	0.93
rs6941438	C	0.169	1.05
rs2051649	A	0.169	0.97
rs16893621	A	0.169	0.96
rs10113774	T	0.169	1.08
rs12983073	T	0.169	1.09
rs13286441	T	0.17	1.03
rs2850174	G	0.17	1.04
rs11584007	T	0.17	0.56
rs265346	A	0.171	0.92
rs3752577	G	0.171	1.05
rs2391834	C	0.171	1.05
rs4641892	A	0.171	1.08
rs6973739	G	0.172	0.96
rs1250028	A	0.172	0.95
rs3759953	C	0.172	1.06
rs55932748	T	0.173	1.07
rs61814966	G	0.174	0.83
rs6881855	G	0.174	1.04
rs28733439	T	0.174	1.09
rs2075847	G	0.175	1.16
rs55918117	A	0.175	0.92
rs3805620	C	0.176	1.06
rs7827662	G	0.176	1.08
rs2082001	T	0.176	1.04
rs56102084	C	0.177	1.1
rs7863862	G	0.177	1.2
rs9492294	C	0.177	1.03
rs4717865	A	0.177	1.08
rs2734281	T	0.179	1.07
rs11757516	C	0.179	1.03
rs16826058	A	0.18	1.28
rs4400632	A	0.18	0.88
rs720064	A	0.18	0.92
rs536173	T	0.18	0.95
rs1793957	G	0.181	0.97
rs41275084	A	0.181	1.12
rs559476	T	0.181	1.08
rs4531123	A	0.181	1.09
rs6662599	A	0.183	1.05
rs6495084	C	0.183	0.85
rs11661264	G	0.184	1.08
rs11965687	T	0.185	0.88
rs4605457	A	0.186	1.06
rs2454291	G	0.186	1.17
rs6756672	G	0.186	0.95
rs62375018	A	0.187	0.92
rs662965	T	0.187	1.1
rs17833744	T	0.187	1.05
rs12332809	G	0.187	0.74
rs56153742	G	0.187	0.89
rs56393552	T	0.188	0.9
rs56167827	C	0.188	0.95
rs9515170	T	0.188	0.97
rs62413992	A	0.189	0.86
rs810553	C	0.189	0.94
rs28906381	T	0.189	1.15
rs41263857	T	0.19	1.14
rs1548331	A	0.191	1.04
rs55970243	A	0.192	0.95
rs1800695	A	0.192	1.08
rs57967776	T	0.192	1.06
rs11879229	A	0.192	0.9
rs4947170	A	0.193	1.11
rs28490943	A	0.193	1.07
rs9559790	C	0.193	1.05
rs9492228	T	0.193	0.83
rs2273051	G	0.193	1.14
rs445662	C	0.193	0.97
rs17552351	C	0.194	0.94
rs12264840	G	0.194	0.93
rs17860984	G	0.194	1.16
rs9981642	C	0.194	1.09
rs16886197	C	0.195	0.65
rs61706721	A	0.195	1.05
rs9521788	A	0.196	0.9
rs13414928	G	0.196	1.06
rs9521699	A	0.196	0.95
rs6721597	A	0.196	0.97
rs56346803	T	0.196	0.96
rs60429251	T	0.197	1.15
rs16942324	A	0.197	0.82
rs240732	A	0.197	1.12
rs12915677	T	0.197	0.97
rs8006503	T	0.198	1.06
rs12632001	C	0.198	1.03
rs2337521	A	0.198	1.06
rs17515300	G	0.199	0.92
rs10168348	T	0.199	1.25
rs17056793	G	0.199	0.82
rs9521811	C	0.2	0.91
rs4841927	T	0.2	0.94
rs13023144	C	0.2	0.92
rs1293297	C	0.2	1.04
rs13047685	T	0.201	0.95
rs2300795	G	0.201	1.08
rs55947958	A	0.201	1.04
rs3820224	T	0.201	1.05
rs16851319	G	0.202	1.05
rs57652802	C	0.202	0.82
rs35404904	C	0.202	1.04
rs9842865	G	0.202	1.03
rs28680170	G	0.203	1.04
rs12467981	C	0.203	0.97
rs13075358	T	0.203	1.03
rs28679683	T	0.203	0.97
rs2297740	G	0.203	1.04
rs28544154	A	0.204	0.95
rs17844795	A	0.205	0.93
rs10509	C	0.205	0.95
rs35057436	A	0.205	1.13
rs35269940	T	0.205	0.96
rs57273500	T	0.205	1.18
rs11663547	C	0.205	0.95
rs2275131	T	0.206	0.93
rs255694	C	0.206	1.05
rs60345733	G	0.206	1.05
rs2244008	G	0.206	0.95
rs10195184	G	0.208	1.03
rs6694674	A	0.208	1.14
rs57694307	T	0.208	1.05
rs7779524	C	0.208	0.93
rs11081293	G	0.208	0.94
rs61964293	T	0.208	0.9
rs62204523	T	0.209	0.94
rs3760079	C	0.209	0.93
rs8024464	C	0.209	1.03
rs60019228	A	0.21	0.86
rs13191561	T	0.21	0.85
rs62574083	T	0.211	0.92
rs7223967	A	0.211	0.94
rs17881871	A	0.211	1.16
rs2285053	T	0.212	1.05
rs8090466	G	0.212	0.96
rs13302016	C	0.212	0.89
rs449554	C	0.213	1.07
rs8091242	G	0.213	1.2
rs1920775	A	0.213	1.06
rs6723547	T	0.214	1.03
rs619152	A	0.214	0.97
rs7275991	C	0.214	0.89
rs57455784	T	0.215	1.1
rs836860	A	0.215	1.08
rs7773753	G	0.215	0.97
rs331100	C	0.215	0.97
rs4512966	C	0.216	1.03
rs1293308	C	0.216	1.08
rs12323265	A	0.216	1.03
rs13879	T	0.216	1.09
rs13394662	C	0.216	1.03
rs12290253	C	0.217	1.03
rs17859937	T	0.218	0.9
rs10920617	A	0.219	0.95
rs28991894	G	0.219	0.88
rs8110119	T	0.22	0.94
rs34119774	T	0.221	1.1
rs61413320	A	0.221	1.16
rs2980053	A	0.223	0.91
rs41347752	G	0.223	0.85
rs10122768	T	0.223	1.2
rs55900509	A	0.223	0.97
rs4798534	G	0.223	1.03
rs55723631	A	0.224	0.95
rs7789846	C	0.224	0.95
rs10505379	G	0.224	0.97
rs1537421	T	0.224	1.08
rs7869554	G	0.226	1.06
rs12694724	A	0.226	0.97
rs6062216	C	0.227	0.95
rs9515233	C	0.228	1.05
rs3888711	A	0.228	0.94
rs8090138	T	0.229	1.03
rs3766909	T	0.23	0.94
rs7049039	G	0.23	1.13
rs1337183	C	0.23	1.04
rs16833089	T	0.23	0.95
rs59511658	A	0.231	0.93
rs9521723	A	0.231	0.91
rs9559802	A	0.231	1.14
rs3804755	T	0.232	1.08
rs8090703	T	0.232	0.96
rs2616487	C	0.234	1.04
rs7775030	G	0.234	0.97
rs17860517	A	0.234	0.9
rs16833915	T	0.234	1.08
rs10982497	T	0.234	1.03
rs28720185	A	0.235	1.05
rs16860412	T	0.235	0.91
rs12877981	C	0.235	1.14
rs17676694	T	0.235	0.96
rs34392760	A	0.235	1.06
rs11103534	G	0.235	1.07
rs9843118	G	0.236	0.91
rs56377304	T	0.236	1.15
rs6436677	T	0.236	1.08
rs637208	T	0.236	1.18
rs12476572	A	0.236	1.03
rs13384428	G	0.237	1.05
rs17057251	C	0.237	1.05
rs10793982	T	0.237	0.95
rs2622873	C	0.238	1.04
rs11103541	A	0.238	1.05
rs4273713	G	0.238	0.87
rs13249040	T	0.238	0.96
rs3935336	T	0.239	1.11
rs62571352	T	0.239	0.85
rs12875702	T	0.239	0.95
rs58098748	A	0.239	1.06
rs7329440	T	0.239	1.05
rs9521748	G	0.24	1.03
rs12443084	T	0.24	1.03
rs59742638	A	0.24	1.09
rs9789841	C	0.24	0.9
rs9980483	C	0.241	0.94
rs4841924	G	0.241	1.1
rs2980051	G	0.241	1.09
rs45525137	A	0.241	0.92
rs149529	A	0.241	1.04
rs17122498	A	0.241	1.19
rs3109676	A	0.242	1.06
rs6598164	G	0.242	0.9
rs12215704	C	0.242	1.03
rs167462	G	0.242	0.9
rs10917053	G	0.243	1.16
rs41317883	T	0.243	0.91
rs1548638	T	0.243	0.98
rs8395	A	0.243	0.98
rs28768378	A	0.243	1.07
rs734181	G	0.244	1.03
rs28906388	C	0.246	1.1
rs28907868	C	0.246	0.94
rs2409538	T	0.246	1.03
rs12419636	G	0.246	0.8
rs4991673	C	0.247	0.96
rs57186106	T	0.247	0.92
rs6658920	T	0.247	0.93
rs59100673	G	0.248	0.77
rs2501258	T	0.249	1.23
rs12583583	T	0.249	0.95
rs7281141	A	0.249	1.07
rs17860941	A	0.25	1.08
rs17388638	A	0.25	0.91
rs7837860	C	0.251	1.03
rs11666966	C	0.251	1.03
rs12694725	T	0.252	1.03
rs4500152	C	0.252	0.97
rs61754536	T	0.252	1.17
rs11617955	A	0.253	0.96
rs62263186	A	0.253	0.87
rs34036977	G	0.253	1.11
rs1057297	A	0.254	1.2
rs2838912	G	0.254	1.06
rs61048429	A	0.255	0.84
rs61766305	A	0.255	0.87
rs11713351	A	0.255	0.88
rs3828342	A	0.255	0.97
rs4587516	T	0.255	0.84
rs7485997	T	0.256	0.92
rs34349433	C	0.256	1.16
rs17719876	C	0.257	0.96
rs593564	G	0.257	0.93
rs17205937	T	0.257	0.89
rs394128	C	0.258	0.94
rs1462780	C	0.258	1.51
rs933094	A	0.258	0.96
rs17883436	G	0.259	1.1
rs12458106	G	0.259	1.15
rs4127403	A	0.26	0.95
rs28763954	A	0.261	1.12
rs55960630	T	0.261	0.92
rs7317591	C	0.261	0.98
rs9979532	G	0.261	0.95
rs754507	C	0.261	0.97
rs884843	G	0.262	1.03
rs7279340	T	0.262	1.17
rs62119899	T	0.263	1.15
rs16831146	C	0.264	0.94
rs3780280	A	0.264	0.95
rs17199220	A	0.265	0.95
rs61963169	A	0.266	1.07
rs2043023	G	0.266	0.93
rs4296900	A	0.267	0.97
rs17154017	A	0.267	0.95
rs17073572	A	0.268	1.04
rs61664338	C	0.268	1.07
rs17719818	G	0.268	1.11
rs35359254	G	0.269	1.06
rs7993094	C	0.269	0.86
rs3779659	T	0.271	1.09
rs10038	A	0.271	0.95
rs11103472	G	0.271	1.06
rs12005709	A	0.271	0.85
rs2838949	A	0.272	0.94
rs6758076	G	0.272	0.97
rs944891	A	0.272	0.94
rs11888629	A	0.272	0.78
rs58087732	T	0.273	0.9
rs7770270	A	0.273	0.96
rs12535378	A	0.273	0.95
rs4239330	T	0.273	0.98
rs7105088	T	0.273	0.97
rs9680189	G	0.274	0.89
rs9398299	A	0.274	0.98
rs17446095	A	0.276	0.96
rs10859081	C	0.276	0.97
rs34226532	C	0.277	0.96
rs17860514	C	0.277	0.92
rs17789870	T	0.277	1.08
rs6417727	G	0.278	1.09
rs9447452	A	0.278	1.09
rs45530432	G	0.278	0.76
rs16942383	A	0.278	0.9
rs9409995	G	0.279	0.94
rs3087864	C	0.28	1.04
rs60896354	G	0.281	0.94
rs13289244	G	0.281	0.93
rs62495681	T	0.281	1.16
rs13374960	G	0.282	0.9
rs630968	T	0.282	1.14
rs1192205	C	0.282	0.97
rs35387814	T	0.283	1.06
rs34805871	C	0.283	1.06
rs153977	T	0.284	1.05
rs9680123	G	0.284	0.93
rs621047	G	0.284	0.82
rs12605274	A	0.285	1.06
rs3804758	A	0.285	0.9
rs9559766	A	0.285	1.07
rs3025066	C	0.286	1.05
rs914244	T	0.286	0.93
rs3751488	A	0.287	0.97
rs4276458	G	0.287	0.98
rs2305607	G	0.288	1.04
rs671633	A	0.288	1.03
rs13038400	A	0.288	0.93
rs7750261	T	0.288	0.86
rs2061705	G	0.288	0.98
rs4844863	G	0.288	0.97
rs3918245	G	0.289	0.88
rs13292119	T	0.289	0.94
rs58679384	T	0.289	1.14
rs10982541	T	0.29	1.05
rs2228347	G	0.29	1.03
rs470358	T	0.29	0.97
rs45612235	A	0.29	1.09
rs12379066	A	0.29	1.07
rs4506763	C	0.291	1.05
rs178024	A	0.292	0.98
rs12342409	A	0.292	0.9
rs17884329	A	0.292	0.54
rs7199221	A	0.293	0.95
rs55682104	A	0.293	0.96
rs4844867	C	0.294	0.97
rs34706214	G	0.294	1.05
rs9521698	G	0.294	0.97
rs7302578	C	0.294	1.03
rs2741891	A	0.294	0.95
rs3929758	C	0.294	0.98
rs2298927	C	0.295	1.03
rs10198349	C	0.295	1.04
rs58926020	T	0.295	0.78
rs6496525	C	0.298	1.04
rs12970643	A	0.298	0.96
rs1800516	G	0.298	1.06
rs2082047	T	0.298	1.02
rs1862474	C	0.298	1.03
rs639752	C	0.298	1.06
rs17844804	C	0.298	1.09
rs4841938	T	0.299	0.97
rs500420	T	0.299	0.94
rs3768595	A	0.3	1.28
rs13389764	T	0.3	1.19
rs6969875	A	0.301	0.94
rs28404496	C	0.301	1.05
rs11660347	T	0.302	1.06
rs2071025	G	0.303	0.97
rs1031577	C	0.303	0.97
rs36034490	A	0.303	1.09
rs4989428	C	0.303	1.03
rs57196843	C	0.303	0.96
rs12198087	G	0.303	0.97
rs12482563	C	0.303	0.95
rs11586699	T	0.304	0.96
rs8184490	G	0.304	1.1
rs9447453	A	0.304	0.96
rs7562601	G	0.304	0.94
rs1894364	A	0.305	0.95
rs2218508	T	0.305	1.09
rs6893534	G	0.305	0.84
rs12627289	T	0.305	0.87
rs2437086	T	0.306	0.98
rs28907618	A	0.306	0.96
rs41359544	C	0.306	0.88
rs6730	G	0.306	1.12
rs4806979	G	0.307	1.06
rs3138232	G	0.308	0.9
rs45596242	T	0.309	1.12
rs617478	C	0.31	0.89
rs4332918	A	0.31	0.93
rs10190396	A	0.311	1.02
rs9588141	T	0.312	1.05
rs2488336	C	0.312	1.08
rs56362862	C	0.312	1.06
rs58975794	G	0.312	0.93
rs9588107	G	0.312	1.02
rs2076221	A	0.312	1.02
rs447049	G	0.312	1.04
rs17882592	T	0.313	1.17
rs55975412	A	0.313	1.03
rs2250306	T	0.313	0.95
rs969138	G	0.313	1.04
rs578712	A	0.313	0.86
rs2528794	A	0.314	0.95
rs61925164	C	0.314	1.04
rs28904598	C	0.314	1.05
rs4654994	T	0.314	1.06
rs2089760	C	0.314	0.98
rs4280978	G	0.314	0.95
rs9659030	C	0.315	0.97
rs11716178	A	0.315	0.94
rs3736341	C	0.315	1.07
rs55797551	T	0.315	1.05
rs9387061	T	0.316	0.95
rs1466421	A	0.316	0.97
rs524592	A	0.317	1.06
rs2528795	C	0.318	0.96
rs11774228	A	0.318	1.13
rs7317390	C	0.318	0.97
rs7335264	G	0.318	1.03
rs61804969	T	0.318	1.02
rs2229784	T	0.318	1.06
rs12458085	G	0.319	1.16
rs17242473	A	0.32	1.1
rs13176921	G	0.32	1.03
rs62390671	A	0.32	1.05
rs41306391	T	0.32	0.89
rs8112295	A	0.32	1.07
rs1193070	C	0.321	1.04
rs34226173	G	0.322	1.08
rs6577351	G	0.323	1.03
rs265340	A	0.323	1.1
rs25398	A	0.323	0.88
rs10927224	C	0.323	1.03
rs12598301	T	0.323	0.96
rs8110571	G	0.325	0.96
rs2667461	G	0.325	0.97
rs56183343	G	0.326	0.94
rs16950967	T	0.326	0.97
rs10982513	T	0.326	0.98
rs640649	A	0.327	1.05
rs28662386	C	0.327	1.04
rs11616769	G	0.327	0.93
rs7254800	A	0.328	1.02
rs28763941	A	0.328	1.11
rs28652891	C	0.328	1.09
rs2149772	A	0.328	0.95
rs3104254	C	0.329	1.12
rs2054414	A	0.329	1.03
rs35735980	A	0.329	0.88
rs41310388	A	0.33	1.1
rs2088507	C	0.33	1.09
rs1810739	T	0.331	1.03
rs41310032	A	0.331	1.04
rs17819305	T	0.331	0.96
rs35523808	A	0.331	1.3
rs17790499	A	0.331	0.95
rs56294756	T	0.332	1.11
rs7021185	C	0.332	1.12
rs28570463	T	0.332	0.93
rs28904577	C	0.332	1.09
rs2072209	G	0.333	0.96
rs954326	T	0.333	1.02
rs8033456	G	0.334	0.95
rs28991890	A	0.334	1.1
rs12040859	A	0.334	0.8
rs9288619	G	0.334	0.97
rs4773143	C	0.334	0.97
rs12514970	T	0.335	0.96
rs4677994	T	0.335	1.03
rs2857396	G	0.335	0.95
rs28907627	T	0.335	1.08
rs577344	T	0.336	0.95
rs4798523	T	0.336	1.09
rs730755	A	0.336	1.03
rs45473701	G	0.336	0.93
rs7278425	T	0.336	0.95
rs3780274	T	0.336	1.04
rs12868126	A	0.337	0.96
rs2499966	A	0.337	0.95
rs8108105	C	0.337	1.03
rs177930	A	0.337	1.02
rs61815934	G	0.337	0.96
rs59875002	T	0.337	0.87
rs1932987	T	0.338	0.97
rs59597143	G	0.338	0.97
rs944890	G	0.339	0.96
rs6756898	C	0.339	0.98
rs4660140	T	0.339	0.9
rs9385482	A	0.339	1.04
rs2127100	G	0.34	1.23
rs3825483	T	0.34	1.02
rs35320446	T	0.34	1.09
rs12210552	T	0.341	0.94
rs13303023	A	0.341	1.13
rs4238272	G	0.342	1.05
rs12459949	G	0.342	0.97
rs11069849	A	0.343	1.05
rs1017058	C	0.344	0.94
rs56669513	T	0.344	0.86
rs11985225	A	0.345	1.12
rs7182490	C	0.345	0.93
rs7556412	C	0.346	1.03
rs3918275	C	0.346	0.92
rs57724819	G	0.347	0.95
rs11072449	G	0.347	0.9
rs10161705	C	0.347	1.03
rs12917038	A	0.348	1.06
rs9501282	G	0.348	0.97
rs2269213	A	0.348	1.04
rs875379	A	0.349	1.06
rs6867396	A	0.35	0.96
rs11225442	A	0.351	0.97
rs2237244	T	0.351	1.02
rs7233459	G	0.351	0.91
rs6496524	G	0.352	0.96
rs9910864	T	0.353	0.94
rs16960972	C	0.353	1.08
rs331090	T	0.354	0.95
rs13049503	G	0.354	1.05
rs28763947	T	0.355	1.06
rs11574801	C	0.355	1.05
rs6017724	A	0.355	1.11
rs8033375	C	0.355	0.97
rs62215498	T	0.355	1.03
rs4571602	G	0.355	0.98
rs17243002	T	0.356	1.06
rs61963271	G	0.356	0.91
rs11089008	G	0.357	0.94
rs4800508	G	0.358	0.96
rs7172428	C	0.358	1.1
rs452819	A	0.359	0.91
rs6665708	T	0.359	1.04
rs760438	A	0.36	1.03
rs369149	C	0.36	1.04
rs3935335	G	0.36	0.95
rs4572246	T	0.36	0.98
rs3025091	G	0.361	1.08
rs55964853	C	0.361	0.94
rs28444298	A	0.362	1.06
rs55667333	G	0.363	0.92
rs62215497	T	0.363	1.03
rs4773175	C	0.365	0.88
rs470747	G	0.366	1.02
rs445348	A	0.366	1.04
rs2326761	G	0.367	0.98
rs2681299	C	0.367	0.91
rs12467904	A	0.367	0.96
rs153976	C	0.367	0.98
rs61963272	G	0.367	0.95
rs3780278	G	0.367	1.06
rs7259723	T	0.367	0.94
rs1170388	T	0.368	1.03
rs56195648	G	0.368	0.9
rs1891965	A	0.369	1.03
rs1882435	A	0.37	0.98
rs1192202	A	0.371	1.02
rs1258149	A	0.371	0.91
rs34403918	T	0.371	1.05
rs16860348	C	0.372	1.06
rs17884694	G	0.372	1.06
rs8099954	T	0.373	1.07
rs331067	A	0.374	1.03
rs2293518	A	0.374	0.95
rs1009249	C	0.374	1.09
rs11875257	C	0.374	1.02
rs2229481	T	0.375	0.94
rs41285290	T	0.375	1.09
rs62204519	A	0.375	0.94
rs12868152	A	0.376	1.04
rs62216331	G	0.376	0.95
rs16951241	G	0.377	1.03
rs56297647	A	0.377	1.08
rs9753265	C	0.377	1.02
rs1086260	A	0.377	1.02
rs9588120	C	0.378	0.96
rs10124504	C	0.378	1.03
rs2118018	G	0.378	0.98
rs62468020	C	0.379	0.91
rs9805362	G	0.379	0.9
rs7004292	C	0.379	0.92
rs35220265	T	0.38	0.95
rs13047567	C	0.38	1.08
rs12184772	G	0.38	1.03
rs72509	G	0.38	1.05
rs3734286	C	0.38	0.98
rs2301903	T	0.38	1.07
rs3758775	A	0.381	1.16
rs62428481	T	0.381	0.95
rs32221	G	0.383	0.98
rs62413972	C	0.383	0.95
rs17884145	G	0.383	1.09
rs58378319	A	0.383	0.95
rs2586497	C	0.383	1.04
rs3128601	T	0.383	1.05
rs4897290	T	0.384	0.95
rs9521664	C	0.385	1.06
rs4431783	G	0.385	1.06
rs28557346	A	0.386	0.94
rs11081294	T	0.387	0.97
rs2065551	T	0.387	0.95
rs28381700	T	0.388	1.08
rs11154478	A	0.388	0.96
rs7813088	A	0.388	0.98
rs2701166	A	0.389	1.02
rs7998749	A	0.389	1.05
rs3918281	A	0.39	1.09
rs61711438	G	0.39	1.07
rs28365941	C	0.39	0.94
rs28381675	C	0.391	1.04
rs59479818	G	0.392	1.06
rs6428003	T	0.392	1.12
rs17860013	T	0.393	1.08
rs2198754	T	0.393	1.02
rs11103528	C	0.393	0.96
rs56331128	T	0.394	1.09
rs10901330	G	0.394	0.96
rs34392701	C	0.394	1.04
rs243831	G	0.394	1.03
rs9956252	A	0.394	0.97
rs56113856	G	0.394	0.94
rs35710072	C	0.394	1.12
rs57576276	A	0.395	0.88
rs6746920	A	0.395	0.98
rs9583474	C	0.396	0.98
rs3792360	A	0.396	0.97
rs34559073	C	0.396	1.05
rs12041755	C	0.396	1.09
rs11746859	G	0.397	0.98
rs58253860	G	0.397	0.86
rs872588	T	0.398	1.02
rs3777926	T	0.398	1.04
rs17507449	T	0.398	0.93
rs621344	G	0.398	1.02
rs62129299	A	0.399	1.06
rs2980045	G	0.399	1.13
rs10858272	T	0.399	0.93
rs35541884	A	0.399	1.04
rs7838551	C	0.399	0.96
rs35159414	A	0.4	1.06
rs4532680	A	0.4	0.88
rs62524470	G	0.4	1.04
rs55896793	T	0.4	1.03
rs9398901	G	0.4	0.98
rs17205965	A	0.401	0.93
rs9481237	G	0.402	0.91
rs62202763	C	0.402	0.97
rs243832	G	0.402	0.98
rs16823258	C	0.403	0.97
rs468438	A	0.403	0.94
rs56006601	A	0.403	1.07
rs4262207	C	0.404	0.94
rs56334115	T	0.405	1.13
rs6730905	A	0.405	0.98
rs9588159	G	0.405	0.89
rs10953557	C	0.406	1.02
rs1968737	A	0.406	0.95
rs13256784	C	0.407	1.02
rs28458331	G	0.407	0.92
rs6675117	A	0.407	1.09
rs1330351	G	0.407	1.05
rs17639446	C	0.407	1.05
rs36051870	C	0.408	0.95
rs11621460	C	0.408	1.03
rs3784381	T	0.408	1.03
rs2838946	T	0.408	1.08
rs4871055	C	0.409	0.98
rs3108779	G	0.409	0.95
rs2701267	T	0.41	1.04
rs678570	A	0.41	0.98
rs62081481	A	0.41	1.07
rs9583504	G	0.41	0.97
rs2291267	A	0.411	0.96
rs867184	G	0.411	1.05
rs2838942	G	0.411	0.95
rs17859829	T	0.411	1.05
rs13210852	A	0.411	0.97
rs2054415	A	0.412	1.04
rs3737137	T	0.412	1.04
rs55921350	G	0.412	1.16
rs13284577	A	0.412	0.95
rs7842560	G	0.413	1.05
rs874701	G	0.414	1.05
rs11659612	T	0.414	1.02
rs505050	G	0.414	1.02
rs12808148	C	0.414	1.02
rs56692953	A	0.414	0.98
rs28763982	A	0.414	0.94
rs28904615	C	0.415	1.08
rs11998946	C	0.416	1.05
rs4660143	C	0.416	0.98
rs4773176	T	0.418	0.98
rs28907898	C	0.418	1.14
rs243848	G	0.418	0.95
rs9515202	A	0.418	0.97
rs55920884	A	0.418	1.05
rs1635528	C	0.419	0.98
rs2236308	G	0.419	0.97
rs495960	C	0.419	1.03
rs331095	C	0.419	0.98
rs11840839	A	0.419	1.1
rs9482964	A	0.419	0.92
rs2314604	C	0.42	1.04
rs59773886	T	0.42	0.88
rs3811152	C	0.421	1.05
rs2472	C	0.421	0.97
rs12959842	T	0.421	0.96
rs1556220	C	0.422	0.96
rs668847	C	0.422	0.98
rs566655	G	0.423	1.02
rs35447933	G	0.423	0.98
rs3829044	C	0.423	0.92
rs16833926	G	0.424	1.05
rs61397523	A	0.424	0.92
rs4964883	G	0.424	1.1
rs1250244	G	0.424	1.02
rs17441243	C	0.424	0.94
rs8085413	G	0.425	0.96
rs57583980	T	0.425	0.88
rs10745553	G	0.425	0.98
rs61809149	A	0.427	1.07
rs34748140	T	0.427	1.04
rs11987656	G	0.427	1.04
rs11762659	C	0.427	1.08
rs16960457	C	0.427	0.94
rs57460362	C	0.428	0.88
rs1464135	C	0.428	0.97
rs11873205	G	0.429	1.03
rs13258253	G	0.429	1.05
rs1932332	G	0.429	0.96
rs1263	G	0.429	0.95
rs12104592	A	0.429	1.13
rs12081298	A	0.43	1.03
rs59553087	T	0.43	0.88
rs62571404	G	0.43	1.15
rs62415674	A	0.43	1.1
rs56321811	C	0.431	0.96
rs9588175	C	0.431	0.98
rs615809	T	0.431	1.07
rs7846510	A	0.431	0.89
rs1888007	A	0.431	0.9
rs28591569	G	0.432	0.94
rs56770975	A	0.432	1.06
rs6436654	A	0.432	0.98
rs1293288	T	0.433	1.02
rs12430976	C	0.433	1.03
rs6917763	A	0.433	0.94
rs17517971	A	0.434	1.04
rs10817708	G	0.434	0.97
rs42526	G	0.434	1.02
rs594013	C	0.435	1.11
rs17364665	C	0.436	1.03
rs702500	C	0.436	1.02
rs9559759	T	0.437	1.02
rs2236307	C	0.437	0.97
rs3738093	C	0.437	0.92
rs7487262	A	0.438	0.92
rs3138242	T	0.439	0.98
rs10519982	A	0.439	0.95
rs11103543	C	0.439	0.94
rs17536791	T	0.439	1.05
rs36108380	G	0.439	1.06
rs11103544	C	0.439	1.04
rs3105117	C	0.44	1.02
rs7871368	C	0.44	1.05
rs9670769	A	0.441	1.02
rs2072029	T	0.441	1.02
rs12956512	C	0.441	0.91
rs10210504	C	0.442	1.1
rs4818785	A	0.443	1.09
rs34759087	T	0.443	1.03
rs17154930	A	0.444	1.03
rs16951252	G	0.444	0.95
rs55793530	G	0.445	0.92
rs61222886	G	0.447	1.1
rs17860019	C	0.447	0.94
rs12941170	G	0.447	1.05
rs16900580	A	0.448	0.95
rs61536774	A	0.449	0.95
rs2501265	C	0.449	1.11
rs1809207	C	0.449	0.95
rs11153344	G	0.45	1.02
rs494558	C	0.45	0.95
rs11669913	G	0.45	1.08
rs4871060	C	0.45	1.05
rs10800913	G	0.45	0.98
rs6940879	G	0.451	1.03
rs8097011	T	0.451	1.06
rs16950868	A	0.451	0.98
rs1006203	G	0.451	1.02
rs45496194	C	0.452	1.08
rs4275373	G	0.452	0.94
rs898961	T	0.452	0.83
rs2266863	A	0.453	0.9
rs506309	A	0.453	0.95
rs16933790	C	0.453	0.97
rs1050785	C	0.454	1.02
rs62277837	A	0.455	1.05
rs7816925	T	0.456	1.02
rs2236523	C	0.456	1.03
rs3828391	C	0.456	1.04
rs62167795	G	0.456	0.95
rs2012390	G	0.456	1.02
rs12133536	G	0.456	1.05
rs6601616	G	0.456	0.98
rs2696245	C	0.457	1.14
rs34433741	G	0.457	0.98
rs4447275	A	0.457	0.95
rs7251451	A	0.457	0.96
rs4897306	A	0.458	1.06
rs62420986	A	0.458	1.1
rs4497524	A	0.458	1.03
rs9823126	A	0.458	0.98
rs7321716	C	0.458	1.05
rs4428739	T	0.459	0.94
rs9509	C	0.459	0.96
rs11864930	A	0.46	0.95
rs61964963	T	0.46	0.93
rs505156	G	0.46	0.86
rs9977280	G	0.46	1.04
rs4284503	A	0.46	1.05
rs3918270	A	0.461	0.98
rs56250250	C	0.461	1.07
rs870429	A	0.461	0.95
rs13244924	A	0.462	0.92
rs9967194	A	0.462	1.02
rs7870784	C	0.462	1.05
rs3138185	T	0.462	0.95
rs41340850	T	0.462	1.08
rs35693771	G	0.463	1.07
rs310513	A	0.464	0.93
rs36106496	C	0.464	1.03
rs16961274	C	0.464	0.87
rs4836374	C	0.465	0.98
rs12568035	T	0.465	1.05
rs7990499	A	0.465	0.98
rs509497	C	0.465	0.98
rs35162377	G	0.466	0.97
rs2141698	T	0.466	0.98
rs55820723	C	0.466	0.91
rs7766689	A	0.466	1.02
rs6881647	C	0.467	1.06
rs11999245	T	0.468	0.96
rs36128576	T	0.468	1.07
rs61963222	G	0.468	0.94
rs3138293	C	0.469	0.95
rs62167774	T	0.47	0.98
rs9588176	G	0.47	0.98
rs2646255	C	0.47	1.02
rs61091760	T	0.47	0.9
rs13355538	A	0.471	0.96
rs59736952	C	0.471	1.09
rs7992790	A	0.471	0.97
rs28763924	C	0.471	0.91
rs17825670	A	0.471	1.04
rs11701479	A	0.472	0.91
rs366509	A	0.473	0.94
rs61963221	T	0.473	1.07
rs9409915	G	0.473	0.92
rs61827974	C	0.473	1.09
rs10499156	A	0.473	0.97
rs12282694	T	0.474	0.98
rs13822	A	0.474	1.02
rs11556632	T	0.474	0.92
rs3737325	G	0.474	1.07
rs743257	T	0.475	0.93
rs59531343	T	0.475	1.05
rs6663647	T	0.475	1.1
rs5010350	G	0.475	1.03
rs3177708	C	0.476	0.88
rs56138270	A	0.476	0.97
rs11966644	C	0.476	0.98
rs6959803	A	0.476	0.95
rs3138300	A	0.476	0.94
rs11035043	C	0.477	0.98
rs7324593	A	0.477	0.97
rs7032250	G	0.478	1.08
rs3124938	A	0.478	1.08
rs6905378	G	0.479	1.24
rs8128660	C	0.479	1.05
rs9977360	T	0.48	1.06
rs1387918	C	0.48	0.96
rs3792260	G	0.48	1.03
rs3753019	T	0.481	0.97
rs1051121	T	0.481	1.04
rs470277	T	0.481	0.97
rs595691	A	0.481	0.96
rs647595	T	0.482	0.96
rs2664344	C	0.482	0.96
rs467610	T	0.482	0.98
rs2396450	A	0.483	0.98
rs28663336	G	0.483	1.09
rs11959533	G	0.483	0.91
rs13166978	C	0.484	1.03
rs55903144	A	0.484	0.93
rs41277700	G	0.484	0.92
rs41289902	T	0.484	1.09
rs12415470	A	0.484	0.98
rs13201278	A	0.484	0.97
rs17742838	T	0.485	1.03
rs1049476	C	0.485	1.02
rs9521655	G	0.485	0.96
rs986522	G	0.486	1.02
rs2616514	T	0.486	0.95
rs17057233	C	0.487	1.03
rs6904629	T	0.487	0.97
rs12786343	T	0.487	1.03
rs12605694	G	0.488	1.05
rs55972290	C	0.488	0.97
rs1707471	C	0.488	0.95
rs28906379	G	0.489	1.03
rs57339904	C	0.489	1.1
rs28713505	A	0.489	1.03
rs62277822	A	0.489	1.02
rs1143914	G	0.489	0.98
rs7252312	T	0.489	1.02
rs1470427	A	0.489	0.96
rs12989872	G	0.49	0.98
rs2071358	T	0.49	0.98
rs7169988	C	0.491	1.02
rs6435904	T	0.491	1.03
rs7834743	A	0.491	1.03
rs10202434	G	0.492	1.02
rs28632009	C	0.492	0.91
rs2855448	C	0.493	0.98
rs2445138	C	0.494	1.05
rs644552	A	0.494	1.03
rs11105898	G	0.494	1.01
rs28988871	C	0.494	1.04
rs11742293	G	0.494	1.03
rs56208767	T	0.495	0.9
rs1477910	C	0.496	0.96
rs11618151	A	0.496	1.03
rs4574886	T	0.496	0.97
rs1826873	C	0.496	1.02
rs2980055	C	0.496	1.12
rs12958370	A	0.497	1.03
rs914230	T	0.497	0.94
rs2269346	T	0.497	0.97
rs4278919	A	0.498	1.04
rs7567045	C	0.498	1.09
rs8070273	C	0.498	0.92
rs1250246	A	0.498	1.04
rs61752496	C	0.498	1.09
rs11613057	G	0.499	1.03
rs2013077	G	0.499	1.04
rs660906	A	0.5	0.98
rs55933021	T	0.5	0.97
rs28698000	A	0.5	0.97
rs13306275	G	0.501	1.02
rs5026044	T	0.501	0.95
rs41265549	G	0.501	0.95
rs893819	G	0.502	1.02
rs11103536	A	0.502	1.03
rs7519942	C	0.502	1.03
rs5026043	A	0.502	0.91
rs2272205	C	0.502	1.02
rs34865477	T	0.502	1.02
rs4842143	G	0.503	0.96
rs12461154	G	0.503	1.03
rs12663564	T	0.504	0.98
rs11580829	C	0.504	0.94
rs7326522	G	0.504	1.02
rs3767274	C	0.504	0.67
rs41315048	T	0.504	1.05
rs55796097	A	0.504	1.06
rs7318486	A	0.505	0.98
rs539713	G	0.505	0.96
rs35396041	T	0.505	1.03
rs11568819	A	0.506	1.03
rs499018	G	0.506	0.98
rs9375613	T	0.506	0.98
rs12868985	C	0.506	0.97
rs28653609	A	0.507	1.03
rs917245	G	0.507	0.98
rs9555677	G	0.507	0.97
rs17608435	C	0.507	0.95
rs6726578	C	0.508	1.02
rs35435691	A	0.509	1.06
rs17164089	A	0.51	1.01
rs2229468	T	0.511	1.11
rs1938901	A	0.511	0.98
rs41427445	G	0.511	1.07
rs34757830	G	0.511	1.1
rs7030925	G	0.511	1.06
rs1961495	T	0.512	1.03
rs672721	C	0.512	0.98
rs61734387	T	0.512	1.07
rs58998226	T	0.514	1.16
rs585791	A	0.514	1.02
rs28763937	C	0.514	0.97
rs41284110	A	0.515	0.96
rs61964323	T	0.515	1.05
rs1004030	C	0.516	0.99
rs1001929	G	0.517	1.02
rs12428374	C	0.518	0.95
rs34762491	G	0.518	0.94
rs2294140	G	0.518	0.99
rs11081290	G	0.518	0.98
rs16853986	A	0.518	0.95
rs56251742	G	0.519	1.09
rs4991671	T	0.519	0.98
rs665265	T	0.519	0.98
rs4652786	A	0.52	1.06
rs3818799	A	0.52	1.03
rs8095565	C	0.521	0.99
rs6436658	A	0.522	0.98
rs9978727	T	0.523	1.07
rs28763986	C	0.523	0.98
rs11105988	A	0.523	1.02
rs55833821	C	0.523	1.06
rs8130308	C	0.524	0.97
rs34144160	G	0.524	0.96
rs45543834	A	0.524	0.95
rs9989875	A	0.524	0.97
rs17878383	G	0.524	0.98
rs56168072	T	0.524	1.07
rs11236458	T	0.524	0.74
rs7826929	G	0.525	1.02
rs1313044	A	0.526	1.01
rs2395813	T	0.526	1.02
rs659822	C	0.526	1.03
rs11885634	A	0.526	0.98
rs17880989	A	0.527	1.05
rs20544	T	0.527	1.04
rs10038028	C	0.528	0.98
rs9521651	A	0.528	0.96
rs17860528	A	0.528	0.95
rs4421388	C	0.528	0.99
rs1388	C	0.529	1.07
rs13303307	G	0.53	1.08
rs4897282	T	0.53	1.04
rs9374311	C	0.531	0.98
rs2528651	T	0.531	0.98
rs2878919	A	0.531	0.96
rs41307806	T	0.532	1.04
rs4365166	G	0.532	1.02
rs17859991	A	0.533	1.07
rs1994618	C	0.533	0.9
rs41418849	G	0.533	1.03
rs35565501	C	0.533	0.94
rs12867262	G	0.533	0.99
rs10447440	C	0.533	0.97
rs1291327	T	0.534	1.02
rs16833973	A	0.534	1.08
rs35189111	T	0.534	0.96
rs12991003	T	0.534	1.01
rs737515	T	0.535	0.95
rs13431876	A	0.535	1.03
rs494379	G	0.536	0.98
rs11620140	C	0.536	1.02
rs9301447	G	0.536	1.02
rs11613757	T	0.537	0.97
rs8061	G	0.537	1.09
rs62129004	T	0.537	0.94
rs7564416	A	0.537	1.02
rs55735844	G	0.537	0.93
rs12565776	G	0.538	1.03
rs9487858	C	0.538	1.03
rs45603838	T	0.539	1.05
rs17710795	G	0.539	0.98
rs56240724	T	0.539	1.09
rs12237053	A	0.539	0.96
rs28559926	C	0.54	0.96
rs6436676	A	0.54	1.05
rs2395935	T	0.54	1.02
rs9430009	C	0.54	1.05
rs61533675	G	0.54	1.1
rs1307983	A	0.54	0.96
rs3922982	C	0.54	1.05
rs2091768	C	0.541	0.97
rs3748164	C	0.541	1.07
rs7529613	C	0.541	0.96
rs11081291	C	0.541	0.92
rs2664349	G	0.541	1.01
rs61964285	T	0.542	1.03
rs734591	G	0.542	0.98
rs7801775	G	0.543	1.02
rs61739916	C	0.543	1.06
rs897472	C	0.543	0.91
rs616722	T	0.544	0.98
rs56360716	A	0.544	1.06
rs62277831	A	0.544	0.94
rs2270696	A	0.545	1.18
rs16961275	C	0.545	0.92
rs2280468	T	0.546	1.02
rs11553518	G	0.546	0.91
rs62580477	T	0.546	0.96
rs61811798	T	0.546	1.04
rs1790304	C	0.546	1.02
rs9521764	G	0.547	0.99
rs10499144	T	0.547	0.94
rs35231465	A	0.547	0.96
rs4584360	T	0.547	1.02
rs34511999	T	0.548	1.08
rs62581471	G	0.549	1.07
rs7234485	G	0.549	1.02
rs7995461	C	0.549	0.99
rs57432793	T	0.549	0.92
rs1962975	C	0.549	0.97
rs4341231	T	0.549	1.04
rs8818	C	0.55	1.03
rs12960974	G	0.551	0.97
rs9482951	G	0.551	1.04
rs28986500	G	0.551	1.03
rs9726926	G	0.551	0.96
rs35942888	C	0.551	0.93
rs2616506	A	0.551	1.04
rs62004866	G	0.552	0.98
rs4397244	T	0.553	0.95
rs11069841	T	0.554	0.95
rs4808155	G	0.554	1.03
rs59888959	A	0.554	0.91
rs2664352	T	0.555	1.04
rs4345416	T	0.556	0.92
rs28531917	C	0.557	0.99
rs62421013	C	0.557	0.98
rs3128599	A	0.558	1.03
rs10953559	A	0.559	1.06
rs7715484	C	0.559	1.05
rs633388	C	0.559	0.97
rs2886220	C	0.56	0.98
rs4663731	G	0.56	1.02
rs6756117	A	0.561	0.94
rs3088244	G	0.561	0.98
rs17368659	T	0.561	0.98
rs17056940	G	0.561	0.97
rs28905769	A	0.561	0.96
rs56170014	T	0.562	0.96
rs647347	G	0.563	0.99
rs1006269	G	0.563	1.03
rs55941513	G	0.563	1.04
rs4255736	C	0.564	1.04
rs10198312	T	0.564	1.04
rs7028694	C	0.565	1.04
rs17878786	G	0.565	1.07
rs11574795	T	0.565	1.06
rs742256	T	0.565	1.01
rs12599775	C	0.565	0.95
rs4773202	C	0.567	1.02
rs2250889	G	0.567	1.03
rs11980538	C	0.568	0.98
rs3108780	T	0.57	1.02
rs12544601	A	0.57	0.92
rs60838640	A	0.57	1.03
rs243866	A	0.571	0.99
rs11616361	A	0.571	1.03
rs56088572	A	0.572	0.93
rs17206014	G	0.572	1.04
rs3805648	T	0.572	0.98
rs3784757	A	0.573	0.96
rs17884405	T	0.574	0.95
rs1939529	C	0.574	0.93
rs7450859	C	0.574	0.98
rs679958	T	0.574	1.01
rs11073814	T	0.575	1.04
rs918540	G	0.575	1.02
rs1895371	G	0.575	0.99
rs17358566	T	0.576	1.02
rs11693898	G	0.576	1.02
rs3179860	C	0.576	1.02
rs10406577	T	0.577	0.97
rs6965420	G	0.577	0.98
rs6915817	G	0.577	0.97
rs6738126	A	0.578	1.02
rs55944506	C	0.578	0.98
rs12902384	A	0.578	0.98
rs36224986	G	0.579	0.97
rs16833962	G	0.579	1.05
rs9949299	G	0.579	0.92
rs11244267	A	0.579	0.92
rs11241957	T	0.58	0.98
rs4600332	A	0.581	1.01
rs4605	G	0.581	1.01
rs35800658	T	0.581	0.97
rs62524504	T	0.581	1.02
rs1426715	A	0.581	1.04
rs10255021	A	0.581	1.03
rs41429348	T	0.581	1.04
rs56172022	G	0.582	0.95
rs34022343	A	0.582	0.99
rs12378768	G	0.582	1.09
rs13049596	C	0.583	1.03
rs2274753	T	0.583	0.93
rs7801206	G	0.583	1.04
rs4773139	A	0.584	1.01
rs944896	A	0.584	0.94
rs374748	G	0.584	1.02
rs331088	G	0.584	0.95
rs240731	T	0.584	0.99
rs9521760	A	0.584	0.99
rs58569545	A	0.585	0.98
rs160185	G	0.585	0.99
rs7771688	G	0.585	0.97
rs6980799	G	0.585	1.04
rs12622722	A	0.586	1.02
rs9559827	G	0.586	1.04
rs3825792	A	0.586	0.96
rs3788922	C	0.587	1.01
rs58476785	T	0.587	0.97
rs55933135	G	0.588	0.97
rs6720283	A	0.588	0.99
rs41265563	G	0.588	1.02
rs6433356	A	0.588	1.02
rs59060195	A	0.588	1.07
rs6496527	C	0.588	0.98
rs331072	A	0.588	1.01
rs34580448	C	0.589	1.03
rs57490083	T	0.589	0.99
rs11164658	G	0.59	1.01
rs9980752	A	0.59	1.03
rs12211988	C	0.59	1.02
rs7973611	A	0.59	1.02
rs10502002	T	0.59	0.97
rs11842143	C	0.59	0.99
rs13258640	A	0.59	1.01
rs57398199	A	0.591	1.02
rs16880210	G	0.592	1.08
rs55920965	A	0.592	0.98
rs4740214	G	0.593	0.98
rs1018041	C	0.593	0.98
rs11793535	C	0.593	0.97
rs10460337	C	0.593	0.98
rs1874137	T	0.593	1.04
rs28699014	C	0.593	1.04
rs11244245	C	0.594	0.97
rs28712368	C	0.594	0.98
rs58708458	A	0.595	1.08
rs16961207	A	0.595	1.02
rs16860474	A	0.595	1.04
rs7606504	A	0.595	1.02
rs6661590	T	0.596	1.07
rs4279134	A	0.596	1.01
rs41493346	T	0.596	0.95
rs4145072	C	0.596	1.02
rs10221804	A	0.597	1.01
rs7788778	C	0.597	1.01
rs3768085	A	0.599	0.97
rs881676	G	0.6	0.97
rs62204522	G	0.6	0.97
rs8090784	C	0.6	1.08
rs35143140	A	0.601	1.01
rs9555700	C	0.602	0.99
rs55943237	C	0.602	1.06
rs7247115	A	0.602	0.99
rs11896430	A	0.602	0.98
rs6760780	T	0.603	1.02
rs16860609	A	0.604	0.93
rs36044314	A	0.605	1.06
rs7143486	C	0.605	0.98
rs6436661	C	0.605	0.97
rs6652	T	0.605	0.97
rs2375637	C	0.606	0.98
rs56285810	C	0.606	0.92
rs6089729	A	0.607	0.98
rs4932436	A	0.607	0.97
rs56194244	A	0.607	0.95
rs8075308	A	0.607	1.08
rs1917124	T	0.607	1.01
rs41266013	T	0.608	0.94
rs10191631	A	0.608	0.99
rs55950144	C	0.608	0.98
rs3918274	C	0.609	0.97
rs41317897	T	0.609	0.95
rs265364	G	0.609	0.94
rs11103510	A	0.609	1.04
rs11241958	C	0.611	1.02
rs35915664	G	0.611	0.96
rs58539900	A	0.612	1.03
rs28904611	G	0.612	0.97
rs2075558	C	0.613	1.02
rs12431029	C	0.613	1.02
rs2269404	T	0.613	0.97
rs2838955	T	0.613	0.95
rs1193127	T	0.613	1.06
rs6908892	T	0.614	0.99
rs1332019	A	0.614	1.01
rs28730799	C	0.614	1.05
rs7036416	T	0.614	0.96
rs28621921	T	0.615	1.07
rs7835345	C	0.616	1.04
rs173686	A	0.616	1.03
rs35881321	A	0.616	0.91
rs55997063	A	0.617	0.96
rs28906376	G	0.617	1.03
rs1736088	G	0.617	1.01
rs28907589	A	0.618	0.94
rs35713889	T	0.619	1.03
rs17164179	G	0.619	1.08
rs12198530	T	0.62	0.94
rs7260499	T	0.62	1.03
rs55701332	T	0.62	0.96
rs5031036	C	0.621	1.02
rs62464631	A	0.621	0.98
rs7999686	C	0.621	1.02
rs687681	C	0.621	0.95
rs55633588	G	0.622	0.97
rs2131939	A	0.622	0.98
rs6492256	G	0.622	0.97
rs34546185	T	0.624	0.99
rs1785284	A	0.624	0.99
rs10982545	C	0.624	0.95
rs2315928	A	0.624	1.07
rs28569884	C	0.625	1.04
rs55966807	T	0.625	1.01
rs16893954	G	0.625	1.02
rs656734	G	0.625	0.99
rs7981946	T	0.626	1.01
rs17860575	T	0.626	0.98
rs10895304	G	0.626	1.01
rs58261427	C	0.626	1.01
rs12201150	C	0.627	0.99
rs1621710	T	0.627	1.04
rs4681301	T	0.628	0.99
rs28592650	G	0.628	0.98
rs62528266	C	0.629	0.99
rs1627163	G	0.629	0.99
rs2586488	A	0.63	0.98
rs10154031	C	0.631	1.07
rs28381669	G	0.631	0.96
rs9430008	A	0.631	0.99
rs55902336	A	0.631	1.04
rs3918278	A	0.632	1.03
rs17676538	T	0.633	1.02
rs57460143	C	0.633	1.07
rs36107348	A	0.633	1.04
rs17860513	C	0.634	1.03
rs61880629	T	0.634	0.99
rs12202114	T	0.634	0.98
rs35312714	C	0.635	1.02
rs7559693	G	0.636	0.99
rs6755175	G	0.636	1.02
rs45521536	C	0.636	1.02
rs7048292	T	0.636	0.95
rs12332199	C	0.636	0.99
rs6666278	G	0.637	1.04
rs9965237	A	0.637	1.01
rs9352191	C	0.637	1.07
rs4675154	C	0.638	1.02
rs7816934	C	0.638	1.02
rs7596677	T	0.639	1.01
rs9965129	C	0.64	1.01
rs3791001	A	0.64	0.95
rs16960962	T	0.64	1.02
rs12692202	A	0.641	0.97
rs55768931	G	0.641	0.93
rs35688244	A	0.641	0.97
rs1270919	G	0.642	0.99
rs10174487	A	0.642	0.98
rs4276017	A	0.642	1.03
rs3184293	A	0.643	1.03
rs12540374	T	0.644	0.99
rs28497061	A	0.644	0.96
rs2286257	A	0.644	1.02
rs903352	C	0.644	0.99
rs17860938	C	0.645	0.98
rs62023515	T	0.645	0.97
rs7165219	C	0.645	0.93
rs4523334	A	0.645	0.94
rs2326483	T	0.645	0.99
rs61600176	C	0.646	1.02
rs468606	T	0.646	0.97
rs657043	C	0.646	0.98
rs10042096	C	0.647	1.02
rs10750646	G	0.647	1.01
rs7813506	A	0.648	0.99
rs35701632	G	0.649	0.98
rs243830	C	0.649	1.06
rs11076101	T	0.65	1.02
rs56072431	C	0.651	0.97
rs35866072	G	0.651	0.98
rs12133288	A	0.652	1.05
rs41317365	G	0.652	1.06
rs3745988	C	0.652	1.02
rs59723099	T	0.653	0.96
rs9375603	C	0.653	0.99
rs1932334	G	0.653	0.97
rs2701268	A	0.654	1.01
rs9402096	T	0.654	1.02
rs55932185	T	0.655	0.99
rs10454543	C	0.655	0.99
rs17880914	C	0.655	0.98
rs3790993	C	0.655	1.01
rs9402138	G	0.656	0.98
rs28375801	A	0.657	0.99
rs7991332	C	0.657	0.99
rs9944214	T	0.657	1.01
rs11676721	T	0.657	0.98
rs7821312	T	0.657	0.99
rs2269403	G	0.658	1.02
rs59341621	G	0.658	0.99
rs6747136	T	0.659	0.99
rs10955958	G	0.659	1.01
rs55721418	C	0.659	1.03
rs521969	A	0.66	1.02
rs7854716	C	0.66	1.03
rs265348	G	0.661	1.03
rs6733883	A	0.662	1.03
rs7986264	A	0.662	0.98
rs58822315	T	0.663	0.97
rs8002698	C	0.663	0.99
rs2521205	T	0.663	1.01
rs1788773	A	0.664	1.02
rs16940247	T	0.664	0.96
rs4947180	C	0.664	1.01
rs1838557	A	0.665	0.97
rs55635726	T	0.666	1.06
rs1831779	C	0.666	1.01
rs2230686	A	0.667	1.05
rs59721025	A	0.667	1.05
rs55742442	A	0.668	0.97
rs55748488	T	0.668	0.97
rs7231240	C	0.668	0.95
rs2521206	G	0.669	0.99
rs55893443	C	0.67	0.99
rs1574028	A	0.67	1.02
rs11694119	G	0.67	0.96
rs1192198	C	0.672	0.99
rs6510803	A	0.672	1.02
rs17099562	T	0.673	0.98
rs27858	T	0.673	0.97
rs55970600	T	0.673	0.97
rs1137633	T	0.674	1.03
rs3852186	T	0.674	0.98
rs2287816	G	0.674	0.97
rs17860567	A	0.674	1.02
rs28613313	G	0.674	1.01
rs2541311	C	0.675	0.99
rs34765997	G	0.675	1.01
rs2304721	A	0.675	0.97
rs61970343	A	0.675	0.95
rs7871741	G	0.675	0.95
rs1060005	C	0.675	0.97
rs17439829	A	0.676	1.02
rs17552115	C	0.676	0.98
rs1800222	C	0.677	1.01
rs41330245	C	0.677	1.05
rs60021041	C	0.677	0.98
rs17593454	T	0.678	0.96
rs35498145	C	0.678	1.02
rs61964294	C	0.678	1.03
rs35379812	G	0.679	0.95
rs36114113	T	0.679	1.05
rs56884177	G	0.679	0.97
rs61229022	C	0.679	1.07
rs1948307	C	0.679	0.99
rs11250169	T	0.68	1.03
rs2237698	T	0.68	0.98
rs4740413	G	0.68	1.01
rs12311026	C	0.68	0.98
rs9555706	G	0.681	0.99
rs3920455	C	0.681	0.98
rs1440102	A	0.681	1.06
rs12301470	G	0.681	1.04
rs11887092	G	0.681	0.96
rs56226424	G	0.681	0.97
rs2072699	A	0.682	0.95
rs1564140	A	0.682	1.02
rs10982500	T	0.683	1.04
rs28413125	G	0.683	1.04
rs45580338	A	0.683	0.95
rs57362508	T	0.684	0.93
rs12358420	G	0.684	1.05
rs11509175	T	0.684	1.03
rs34137810	C	0.684	1.02
rs17442186	C	0.684	1.01
rs13419630	A	0.684	1.02
rs56184881	A	0.684	0.96
rs7306692	T	0.685	0.99
rs56289587	T	0.685	1.05
rs11776121	C	0.685	1.01
rs2045781	C	0.685	1.01
rs160380	G	0.685	1.01
rs525410	G	0.686	0.98
rs592634	C	0.686	1.06
rs3911457	G	0.686	1.02
rs11696726	A	0.686	0.98
rs6754309	A	0.686	0.97
rs9398301	C	0.687	1.03
rs4740212	G	0.687	0.98
rs10444797	A	0.687	1.03
rs45569032	A	0.687	1.03
rs1040187	G	0.687	0.99
rs1556330	C	0.688	1.03
rs35872871	C	0.689	1.02
rs35590396	A	0.689	1.02
rs4844482	G	0.689	0.98
rs11072450	A	0.69	0.99
rs3805660	A	0.691	0.95
rs5027381	C	0.692	0.98
rs4773147	C	0.692	0.96
rs1862473	G	0.692	0.99
rs7559984	C	0.693	1.05
rs3891077	T	0.693	0.98
rs7761275	A	0.693	0.95
rs12668754	A	0.693	1.01
rs3783106	T	0.694	0.99
rs28575554	A	0.694	0.96
rs2287802	G	0.694	0.99
rs62182422	T	0.694	1.02
rs1570908	G	0.695	0.99
rs369982	A	0.695	0.99
rs11855863	T	0.695	1.02
rs17449032	C	0.695	1.03
rs13216682	T	0.695	0.99
rs2616488	G	0.695	0.99
rs1159043	G	0.695	1.01
rs10063914	C	0.695	0.96
rs45619834	C	0.696	0.99
rs2237706	T	0.696	0.98
rs52814161	G	0.697	0.96
rs1799750	TC	0.697	0.99
rs4819200	T	0.698	0.97
rs11700494	C	0.698	1.03
rs4925384	A	0.698	1.03
rs11701363	T	0.699	0.97
rs929651	A	0.699	0.97
rs61261935	C	0.699	1.04
rs9492154	G	0.699	1.05
rs12973094	G	0.7	1.01
rs3765160	A	0.7	1.02
rs4569989	A	0.7	1.01
rs2305597	C	0.701	0.99
rs2077470	G	0.701	0.98
rs10498214	G	0.701	0.99
rs4039721	A	0.701	1.03
rs57525746	A	0.701	1.02
rs3138292	T	0.702	0.97
rs17518744	G	0.702	1.02
rs7863390	T	0.702	1.02
rs4760606	C	0.703	1.01
rs2894629	C	0.703	0.98
rs62571397	T	0.704	1.03
rs56363367	T	0.704	0.96
rs9928731	C	0.705	1.01
rs2838909	C	0.705	0.98
rs62081212	A	0.705	1.02
rs2236478	G	0.705	1.02
rs2178471	C	0.706	1.05
rs8090011	C	0.706	1.03
[truncated: 2,971 more rows]
