# Supplementary material for: Genome-wide association screens for Achilles tendon and ACL tears and tendinopathy
Source: PLoS One. 2017 Mar 30;12(3):e0170422. doi: 10.1371/journal.pone.0170422 (PMC5373512; doi:10.1371/journal.pone.0170422)
Supplement: S6 Table — (XLS) [file pone.0170422.s007.xls]

## Sheet: S6A_Table.txt
Results for gene-based analysis for Achilles tendon injury
Chr	Gene	nSNPs	nSims	Start	Stop	Test	Pvalue
18	LAMA3	14	100000	19523559	19789027	33.5463	0.008		Gene	candidate gene name
6	LAMA2	85	100000	129245978	129879403	134.185	0.01793		nSNPs	number of independent SNPs
1	COL11A1	21	100000	103114610	103346640	35.7065	0.0345		nSims	number of simulations
1	NID1	18	100000	234205754	234295104	27.341	0.04209		Start	start of gene
9	COL5A1	42	100000	136673472	136876509	57.5911	0.0431		Stop	end of gene
15	PPIB	5	100000	62235066	62242407	12.0924	0.04395		Test	test score
1	LAMC1	15	100000	181259217	181381350	24.5297	0.05785		Pvalue	p value (.00057 for Bonferroni cutoff)
17	SOX9	1	100000	67628755	67634155	3.29007	0.07123
21	COL6A1	7	1000	46226090	46249391	11.6932	0.114
16	MMP25	5	1000	3036682	3050725	10.2595	0.119
12	MMP19	3	1000	54515480	54523002	6.07349	0.122
5	VCAN	33	1000	82803285	82913556	37.6357	0.127
2	FN1	13	1000	215933423	216009036	20.3612	0.146
1	LAMC2	19	1000	181421796	181480885	23.3743	0.157
1	LAMB3	12	1000	207854840	207892443	13.9496	0.158
6	LAMA4	32	1000	112535826	112682521	37.3038	0.162
8	COL14A1	35	1000	121206532	121453454	42.3124	0.179
15	PDIA3	3	1000	41825881	41852096	4.36668	0.2
1	FMOD	10	1000	201576374	201586912	11.2705	0.207
2	PDIA6	4	1000	10840967	10870411	4.68817	0.21
7	LAMB4	21	1000	107451231	107558037	22.4409	0.211
2	ITGA6	19	1000	173000559	173079427	22.1432	0.241
3	PDIA5	25	1000	124268654	124363565	31.4061	0.245
7	LAMB1	19	1000	107351481	107431040	20.1511	0.256
6	COL11A2	13	1000	33238446	33268223	14.6109	0.278
9	LAMC3	19	1000	132874324	132958267	19.996	0.282
10	ITGB1	6	1000	33229251	33287299	5.79474	0.325
10	ACTA2	5	1000	90684810	90702491	5.6555	0.344
11	MMP26	8	1000	4965999	4970235	7.87497	0.354
7	ELN	6	1000	73080362	73122172	6.3662	0.36
15	LOXL1	8	1000	72005841	72031531	7.31335	0.362
17	ITGA2B	2	1000	39805075	39822399	2.02375	0.37
16	MMP15	3	1000	56616782	56638305	2.7108	0.38
20	MMP9	5	1000	44070953	44078607	2.96377	0.386
11	MMP3	22	1000	102211737	102219552	21.3841	0.389
16	PDIA2	2	1000	273118	277210	1.79442	0.393
11	MMP12	12	1000	102238673	102250922	10.9661	0.404
2	COL6A3	19	1000	237897393	237987589	17.7751	0.419
12	COL2A1	7	1000	46653014	46684552	4.65539	0.44
8	CTSB	10	1000	11737442	11763055	9.53508	0.442
21	COL18A1	13	1000	45649524	45758062	9.38068	0.463
9	TNC	19	1000	116822625	116920307	14.8248	0.47
18	LAMA1	76	1000	6931885	7107813	65.9461	0.482
11	MMP1	21	1000	102165860	102174104	17.56	0.482
19	COMP	2	1000	18754582	18763114	1.26171	0.498
2	FNDC4	2	1000	27568253	27571590	1.41906	0.501
3	PLOD2	4	1000	147269917	147361972	2.79239	0.504
12	MMP17	6	1000	130878893	130902269	5.00137	0.505
7	PLOD3	4	1000	100635977	100647731	3.03201	0.518
15	FBN1	20	1000	46487796	46725210	10.0334	0.561
11	MMP10	16	1000	102146443	102156554	12.7293	0.562
12	KERA	9	1000	89968401	89976262	6.9748	0.565
12	EPYC	8	1000	89881589	89922934	6.15063	0.583
6	COL12A1	24	1000	75850761	75972343	18.8697	0.586
8	MMP16	37	1000	89118575	89408833	28.0941	0.59
19	GLT25D1	4	1000	17527510	17554965	1.86293	0.605
2	COL3A1	12	1000	189547343	189585717	9.01094	0.637
19	FSD1	4	1000	4255690	4274838	1.99685	0.638
11	MMP7	10	1000	101896448	101906688	6.4944	0.655
1	HSPG2	18	1000	22021323	22136337	10.9274	0.658
17	COL1A1	8	1000	45616455	45633999	4.03209	0.701
12	ITGA5	3	1000	53075311	53099317	0.60232	0.748
7	PDIA4	3	1000	148331086	148356715	0.32424	0.767
13	COL4A1	94	1000	109599310	109757497	67.4091	0.781
14	MMP14	6	1000	22375632	22386643	3.16867	0.786
2	COL4A4	32	1000	227575670	227737519	21.9489	0.798
15	ACAN	23	1000	87147677	87219589	13.1348	0.812
2	COL5A2	12	1000	189604885	189752850	6.1134	0.812
11	MMP13	3	1000	102318933	102331672	0.377735	0.819
20	LAMA5	8	1000	60317515	60375763	4.10892	0.822
11	SERPINH1	6	1000	74950817	74961494	1.46714	0.828
16	MMP2	13	1000	54070581	54098087	4.40057	0.852
12	LUM	8	1000	90021362	90029673	2.92113	0.853
3	LAMB2	4	1000	49133550	49145603	1.20699	0.869
21	COL6A2	6	1000	46342460	46377191	1.66416	0.877
12	DCN	10	1000	90063165	90100937	3.36535	0.879
11	MMP8	7	1000	102087735	102100895	2.35421	0.879
5	FBN2	39	1000	127621499	127901634	21.4869	0.894
1	PRELP	4	1000	201711505	201727102	0.474432	0.907
2	COL4A3	37	1000	227737524	227887751	20.2537	0.912
13	COL4A2	96	1000	109757631	109963374	58.6857	0.925
19	COL5A3	10	1000	9931236	9982147	3.99366	0.926
11	MMP20	5	1000	101952775	102001273	1.06041	0.934
11	MMP27	5	1000	102067624	102081678	0.726037	0.943
1	AGRN	1	1000	945365	981355	0.00332749	0.955
7	COL1A2	15	1000	93861808	93898480	3.20126	0.986
Gene-based analysis for ACL rupture
Chr	Gene	nSNPs	nSims	Start	Stop	Test	Pvalue
19	GLT25D1	3	1000000	17527510	17554965	19.4232	0.000567
2	FNDC4	2	1000000	27568253	27571590	13.8507	0.001465
1	LAMC2	14	100000	181421796	181480885	27.9672	0.01925
12	DCN	6	100000	90063165	90100937	17.8005	0.01979
1	FMOD	8	100000	201576374	201586912	21.3194	0.03016
1	HSPG2	13	100000	22021323	22136337	24.7947	0.03523
3	LAMB2	3	100000	49133550	49145603	8.46794	0.04061
2	COL6A3	19	100000	237897393	237987589	34.9601	0.04556
20	LAMA5	6	100000	60317515	60375763	12.4215	0.06978
7	PDIA4	3	1000	148331086	148356715	4.92169	0.103
2	COL3A1	9	1000	189547343	189585717	15.0342	0.108
16	MMP25	4	1000	3036682	3050725	8.12849	0.109
5	VCAN	30	1000	82803285	82913556	39.5643	0.112
7	LAMB1	18	1000	107351481	107431040	26.587	0.116
1	COL11A1	17	1000	103114610	103346640	26.9751	0.133
6	LAMA4	28	1000	112535826	112682521	38.9389	0.138
1	LAMC1	9	1000	181259217	181381350	11.4187	0.149
10	ACTA2	4	1000	90684810	90702491	6.16779	0.172
19	FSD1	4	1000	4255690	4274838	6.13993	0.182
14	MMP14	3	1000	22375632	22386643	4.75647	0.187
11	SERPINH1	4	1000	74950817	74961494	5.99731	0.191
7	COL1A2	15	1000	93861808	93898480	20.7807	0.198
2	FN1	11	1000	215933423	216009036	15.0053	0.199
17	COL1A1	5	1000	45616455	45633999	7.49039	0.201
7	LAMB4	16	1000	107451231	107558037	21.4925	0.201
2	COL5A2	10	1000	189604885	189752850	12.3263	0.209
16	MMP2	13	1000	54070581	54098087	14.0701	0.211
11	MMP12	9	1000	102238673	102250922	11.8715	0.239
11	MMP10	16	1000	102146443	102156554	18.6028	0.25
18	LAMA1	55	1000	6931885	7107813	60.3649	0.264
11	MMP8	7	1000	102087735	102100895	7.80184	0.272
3	PDIA5	24	1000	124268654	124363565	28.5644	0.273
11	MMP3	19	1000	102211737	102219552	20.3571	0.309
11	MMP20	5	1000	101952775	102001273	5.54454	0.332
11	MMP1	19	1000	102165860	102174104	20.1274	0.338
8	MMP16	27	1000	89118575	89408833	28.2519	0.345
11	MMP13	1	1000	102318933	102331672	0.910431	0.349
18	LAMA3	12	1000	19523559	19789027	12.0481	0.359
21	COL18A1	11	1000	45649524	45758062	10.9508	0.375
12	EPYC	8	1000	89881589	89922934	8.21981	0.376
6	LAMA2	73	1000	129245978	129879403	71.7541	0.4
3	PLOD2	3	1000	147269917	147361972	2.81636	0.405
2	ITGA6	16	1000	173000559	173079427	14.6171	0.407
12	ITGA5	2	1000	53075311	53099317	0.653395	0.428
19	COL5A3	10	1000	9931236	9982147	9.54214	0.439
6	COL11A2	11	1000	33238446	33268223	9.14719	0.469
5	FBN2	32	1000	127621499	127901634	31.0465	0.483
1	LAMB3	10	1000	207854840	207892443	6.77259	0.499
1	PRELP	3	1000	201711505	201727102	1.88194	0.51
20	MMP9	4	1000	44070953	44078607	2.13553	0.512
11	MMP27	5	1000	102067624	102081678	3.02232	0.523
8	CTSB	9	1000	11737442	11763055	7.8119	0.524
12	MMP17	5	1000	130878893	130902269	4.07795	0.524
9	TNC	17	1000	116822625	116920307	12.7866	0.524
11	MMP7	10	1000	101896448	101906688	7.61869	0.551
21	COL6A1	6	1000	46226090	46249391	3.35168	0.559
15	FBN1	17	1000	46487796	46725210	10.0198	0.565
13	COL4A2	81	1000	109757631	109963374	71.8144	0.566
2	COL4A3	35	1000	227737524	227887751	29.0671	0.577
9	LAMC3	14	1000	132874324	132958267	10.6914	0.637
9	COL5A1	24	1000	136673472	136876509	19.2422	0.643
17	ITGA2B	1	1000	39805075	39822399	0.2059	0.643
12	MMP19	3	1000	54515480	54523002	1.55257	0.675
12	KERA	9	1000	89968401	89976262	5.73159	0.69
12	LUM	7	1000	90021362	90029673	4.25921	0.712
2	COL4A4	30	1000	227575670	227737519	22.4606	0.732
1	NID1	9	1000	234205754	234295104	5.44941	0.733
11	MMP26	7	1000	4965999	4970235	4.18898	0.736
12	COL2A1	5	1000	46653014	46684552	2.31077	0.737
10	ITGB1	5	1000	33229251	33287299	2.25302	0.759
16	MMP15	3	1000	56616782	56638305	0.770746	0.815
16	PDIA2	2	1000	273118	277210	0.378736	0.817
7	PLOD3	4	1000	100635977	100647731	1.4113	0.823
7	ELN	6	1000	73080362	73122172	2.49587	0.829
6	COL12A1	22	1000	75850761	75972343	13.1874	0.831
15	ACAN	18	1000	87147677	87219589	8.97294	0.859
19	COMP	2	1000	18754582	18763114	0.21627	0.876
2	PDIA6	3	1000	10840967	10870411	0.714316	0.881
15	PPIB	4	1000	62235066	62242407	0.976142	0.889
15	PDIA3	3	1000	41825881	41852096	0.57579	0.894
21	COL6A2	7	1000	46342460	46377191	1.99447	0.909
1	AGRN	1	1000	945365	981355	0.0124942	0.917
13	COL4A1	81	1000	109599310	109757497	49.5427	0.924
8	COL14A1	31	1000	121206532	121453454	14.9894	0.94
15	LOXL1	7	1000	72005841	72031531	0.550642	0.997
